# Supplementary material for: Identifying mRNAs Residing in Myelinating Oligodendrocyte Processes as a Basis for Understanding Internode Autonomy
Source: Life (Basel). 2023 Apr 4;13(4):945. doi: 10.3390/life13040945 (PMC10142070; doi:10.3390/life13040945)
Supplement: Supplementary file 1 [file life-13-00945-s001.zip]

Archive with 1 entries (1 files):
- life-2270072-supplementary.pdf
